# Supplementary material for: Microbial community diversity patterns are related to physical and chemical differences among temperate lakes near Beaver Island, MI
Source: PeerJ. 2017 Oct 16;5:e3937. doi: 10.7717/peerj.3937 (PMC5647861; doi:10.7717/peerj.3937)
Supplement: Table S1 [file peerj-05-3937-s003.xlsx]

## Sheet: Sheet1
Supplementary Table 1: Hydrolab depth profiles for each lake and sampling period.
Lake Geneserath							Lake Michigan							Fox Lake							Barney's Lake
Date	Depth (m)	Temp (°C)	pH	DO(%)	DO(mg/L)		Date	Depth (m)	Temp (°C)	pH	DO(%)	DO(mg/L)		Date	Depth (m)	Temp (°C)	pH	DO(%)	DO(mg/L)		Date	Depth (m)	Temp (°C)	pH	DO(%)	DO(mg/L)
2014-06-10	Surface	19.65	8.2	103.4	9.31		2014-06-10	Surface	16.07	8.12	124.5	11.99		2014-06-11	Surface	20.8	6.37	93.8	8.23		2014-06-11	Surface	21.69	8.57	118.7	10.25
	1	19.55	8.16	103.4	9.33			1	13.98	8.15	125.4	12.69			1	20.8	6.3	94	8.24			1	21.69	8.59	118.8	10.25
	2	19.12	8.11	102.6	9.35			2	12.96	8.11	121.4	12.62			2	20.68	6.23	93.6	8.24			2	21.49	8.57	117.2	10.12
	3	18.95	8.03	102.3	9.34			3	12.71	8.16	121.4	12.64			3	17.14	5.78	67.7	6.69			3	21.15	8.52	113.9	10.1
	4	18.88	8.05	101.7	9.32			4	12.59	8.13	119.7	12.57			4	12.12	5.51	43.4	4.76		2014-07-28	Surface	20.74	8.68	106.9	9.47
	5	18.77	7.96	101	9.28			5	12.43	8.12	116.9	12.25			5	11.09	5.46	25.4	3.24			1	20.75	8.68	108.3	9.59
	6	15.49	7.73	97	9.68			6	12.33	8.21	115.6	12.14		2014-07-29	Surface	20.65	6.53	90.7	8.01			2	20.65	8.69	108.4	9.62
	7	11.88	7.51	86	9.21			7	12.23	8.2	118.1	12.46			1	20.55	6.38	90.3	8			3	20.55	8.69	109.6	9.74
	8	10.31	7.39	80	8.89			8	12.18	8.18	117.9	12.45			2	20.41	6.3	89.8	7.97			4	20.41	8.68	107.5	9.64
	9	9.68	7.29	72	8.13			9	12.09	8.14	117.4	12.44			3	19.65	5.99	72.2	6.49		2014-08-31	Surface	21.27	8.75	103.1	9.03
	10	9.34	7.34	71.1	8.03			10	11.43	8.13	117.6	12.63			4	16.55	5.6	0.5	0.05			1	21.29	8.74	103.2	9.03
	11	9.12	7.18	69.8	7.96			11	11.01	8.14	119.7	12.97			5	13.54	5.61	0	0			2	21.24	8.78	103.3	9.04
	12	8.87	6.8	68.1	7.81			12	10.19	8.14	119.9	13.23			6	12.52	5.62	0	0			3	21.13	8.75	103.7	9.1
	13	8.8	6.54	65.1	7.46			13	9.64	8.13	120.8	13.55		2014-08-30	Surface	21.48	6.13	91.2	7.9
	14	8.78	6.49	64	7.34			14	8.85	8.1	120.2	13.74			1	21.4	6.18	89.7	7.83
2014-07-28	Surface	20.41	8.05	101.7	9.07			15	8.33	8.1	120.2	13.91			2	21.31	6.18	89.1	7.79
	1	20.4	7.94	101.7	9.08			16	8.1	8.08	120	13.95			3	19.98	5.78	56	5.04
	2	20.37	8.15	102.1	9.11		2014-07-30	Surface	18.19	8.28	109	10.14			4	17.07	5.52	0.1	0.01
	3	20.31	8.13	102.4	9.17			1	18.05	8.27	110.4	10.27			5	14.28	5.83	0	0
	4	20.29	8.12	102.4	9.15			2	17.46	8.27	112.5	10.6			6	12.51	5.79	0	0
	5	20.06	8.06	99.1	8.91			3	17.28	8.26	111.9	10.59
	6	19.82	7.96	95.1	8.59			4	17.21	8.25	111.4	10.56
	7	19.57	7.85	91.8	8.32			5	17.17	8.26	111.3	10.56
	8	18.16	7.46	66.2	6.15			6	17.16	8.26	111.2	10.55
	9	12.11	7	12.7	1.35			7	17.14	8.24	110.1	10.45
	10	10.4	6.92	14.2	1.57			8	17.1	8.18	107.6	10.23
	11	9.62	6.86	12	1.35			9	16.99	8.18	106.9	10.19
	12	9.28	6.83	9	1			10	16.93	8.2	107.7	10.32
	13	9.03	6.81	4.3	0.48			11	16.84	8.2	109.4	10.45
	14	8.86	6.8	1.1	0.13			12	16.5	8.19	109.7	10.57
	15	8.8	8.78	0.1	0.01			13	16.39	8.18	111.1	10.74
2014-08-31	Surface	21.42	8.29	97.8	8.54			14	16.31	8.18	111.8	10.82
	1	21.39	8.26	97.7	8.54			15	16.22	8.16	111.7	10.82
	2	21.35	8.25	97.6	8.53			16	16.05	8.09	105.4	10.25
	3	21.27	8.25	97.5	8.54			17	15.94	8.06	105.1	10.25
	4	21.24	8.25	97.7	8.55		2014-08-30	Surface	18.11	8.27	102.1	9.48
	5	21.22	8.24	97.6	8.55			1	18.1	8.28	102.2	9.52
	6	21.2	8.26	97.5	8.55			2	18.09	8.27	102.2	9.54
	7	21.09	8.24	95	8.43			3	17.9	8.26	102.1	9.56
	8	18.37	7.26	33.8	3.14			4	17.77	8.26	102.4	9.61
	9	16.63	7	5.6	0.53			5	17.58	8.26	102.6	9.67
	10	12.45	6.85	0.1	0.01			6	17.53	8.25	102.9	9.7
	11	10.23	6.82	0	0			7	17.5	8.25	103.3	9.77
	12	9.52	6.8	0	0			8	17.47	8.27	103.1	9.79
	13	9.27	6.75	0	0			9	17.44	8.25	102.4	9.73
	14	9.1	6.72	0	0			10	17.42	8.24	102	9.67
	14.5	9.09	6.74	0	0			11	17.41	8.23	101.6	9.62
								12	17.07	8.21	101.8	9.71
								13	16.84	8.23	105.1	10.02
								14	14.35	8.16	109.9	10.77
								15	11.76	8.06	111.4	11.84
								16	10.4	7.94	104.9	11.93
								17	10.31	7.84	103.4	11.48
