# Supplementary material for: Microbial community diversity patterns are related to physical and chemical differences among temperate lakes near Beaver Island, MI
Source: PeerJ. 2017 Oct 16;5:e3937. doi: 10.7717/peerj.3937 (PMC5647861; doi:10.7717/peerj.3937)
Supplement: Table S2 — DO, dissolved oxygen, SRP, soluble reactive phosphorus, TN, total nitrogen, and TP, total phosphorus, DOC, Dissolved Organic Carbon. [file peerj-05-3937-s004.xlsx]

## Sheet: Environmental data
Supplementary Table 2. Summary of Hydrolab and nutrient data collected at each sampling location. DO = dissolved oxygen, SRP = soluble reactive phosphorus, TN = total nitrogen, and TP = total phosphorus, DOC = Dissolved Organic Carbon.
Sample	Temperature (°C)	pH	DO (%)	DO (mg/L)	NH3 (μg/L)	NO3 (μg/L)	SO4 (mg/L)	SRP (μg/L)	TN (μg/L)	TP (μg/L)	DOC (AVE mg/L)	SAC340	SUVA254
6.10.14 LG Surface	19.65	8.2	103.4	9.31	1	12	2.59323	1.585	406	6	9.802	13.8622	1.22424
6.10.14 LG Bottom	8.78	6.49	64	7.34	36	79	2.84239	5.083	488	11	9.165	15.3282	1.35297
7.28.14 LG Surface	20.41	8.05	101.7	9.07	7	16	2.46177	2.887	439	11	9.222	13.6943	1.27127
7.28.14 LG Bottom	8.8	6.78	0.1	0.01	74	173	2.58838	4.152	665	11	9.04733	14.8606	1.31136
8.31.14 LG Surface	21.42	8.29	97.8	8.54	5	3	2.46386	1.727	411	11	9.452	12.6699	1.1003
8.31.14 LG Bottom	9.09	6.74	0	0	8	10	2.15731	1.585	536	15	9.05067	14.504	1.20433
6.11.14 BL Surface	21.69	8.57	118.7	10.25	13	21	5.32546	3.52	804	15	10.7033	12.2645	1.07443
6.11.14 BL Bottom	21.15	8.52	113.9	10.1	55	11	5.11706	4.227	882	36	10.6177	12.7973	1.0831
7.28.14 BL Surface	20.74	8.68	106.9	9.47	12	19	5.22744	5.38	897	18	11.41	11.3852	1.00607
7.28.14 BL Bottom	20.41	8.68	107.5	9.64	4	17	5.18083	-0.407	973	21	11.1533	12.1608	1.05609
8.31.14 BL Surface	21.27	8.75	103.1	9.03	127	15	4.97298	5.203	799	15	11.05	10.6292	0.895928
8.31.14 BL Bottom	21.13	8.75	103.7	9.1	2	9	5.01908	1.727	790	48	11.07	10.402	0.840108
6.11.14 FL Surface	20.8	6.37	93.8	8.23	32	50	2.83022	2.646	671	16	17.4433	12.8067	1.1695
6.11.14 FL Bottom	11.09	5.46	25.4	3.24	37	86	2.95826	4.301	896	33	16.5833	11.5266	0.982915
7.29.14 FL Surface	20.65	6.53	90.7	8.01	37	11	2.85094	4.264	682	18	17.5533	9.69807	0.872653
7.29.14 FL Bottom	12.52	5.62	0	0	176	7	1.68285	-0.201	1024	30	18.4833	7.16949	0.544794
8.30.14 FL Surface	21.48	6.13	91.2	7.9	44	16	2.8177	2.867	523	12	16.0033	11.0809	0.9623
8.30.14 FL Bottom	12.51	5.79	0	0	31	23	2.85742	0.899	656	12	16.1567	10.1205	0.866515
6.10.14 LM Surface	16.07	8.12	124.5	11.99	2	223	18.2379	1.157	362	2	2.35133	50.9311	3.27474
6.10.14 LM Bottom	8.1	8.08	120	13.95	4	251	18.4412	1.585	360	8	2.39167	51.998	3.84669
7.30.14 LM Surface	18.19	8.28	109	10.14	26	228	18.1555	-0.387	417	2	2.75867	44.0559	2.8132
7.30.14 LM Bottom	15.94	8.06	105.1	10.25	36	222	18.0641	1.567	466	6	2.57933	40.503	2.63806
8.30.14 LM Surface	18.11	8.27	102.1	9.48	15	238	18.27	1.585	370	4	2.38867	45.3144	2.93051
8.30.14 LM Bottom	10.31	7.84	103.4	11.48	35	250	17.8827	1.585	414	6	2.10667	52.4734	3.37025
